# Supplementary material for: Analysis of LAGEs Family Gene Signature and Prognostic Relevance in Breast Cancer
Source: Diagnostics (Basel). 2021 Apr 19;11(4):726. doi: 10.3390/diagnostics11040726 (PMC8074247; doi:10.3390/diagnostics11040726)
Supplement: Supplementary file 1 [file diagnostics-11-00726-s001.zip]

Archive with 1 entries (1 files):
- diagnostics-1183200-Supplementary data.pdf
